# Supplementary material for: Fortification of Fermented Camel Milk with Salvia officinalis L. or Mentha piperita Leaves Powder and Its Biological Effects on Diabetic Rats
Source: Molecules. 2023 Jul 29;28(15):5749. doi: 10.3390/molecules28155749 (PMC10420823; doi:10.3390/molecules28155749)
Supplement: Supplementary file 1 [file molecules-28-05749-s001.zip]

Archive with 1 entries (1 files):
- molecules-2478720-supplementary.pdf
